# Supplementary material for: Dietary Marine Oils Selectively Decrease Obesogenic Diet-Derived Carbonylation in Proteins Involved in ATP Homeostasis and Glutamate Metabolism in the Rat Cerebellum
Source: Antioxidants (Basel). 2024 Jan 15;13(1):103. doi: 10.3390/antiox13010103 (PMC10812471; doi:10.3390/antiox13010103)
Supplement: Supplementary file 1 [file antioxidants-13-00103-s001.zip]

Archive with 3 entries (3 files):
- Supplementary Figures S1 and S2.pdf
- Supplementary Table S4.xlsx
- Supplementary Tables S1-S3.pdf
